# Supplementary material for: Defining a need for rapid response and practical guidance for recurrent and metastatic squamous cell carcinoma of the head and neck (R/M SCCHN) management in France: A Delphi consensus
Source: PLoS One. 2025 Sep 19;20(9):e0332413. doi: 10.1371/journal.pone.0332413 (PMC12448362; doi:10.1371/journal.pone.0332413)
Supplement: S3 Appendix — (XLSX) [file pone.0332413.s003.xlsx]

## Sheet: Data of the study
Répondants	#1	#2	#3	#4	#5	#6	#7	#8	#9	#10	#11	#12	#13	#14	#15	#16	#17	#18	#19	#20	#21	#22	#23	#24	#25		Total	%	Médiane	Min	Max	Moyenne
1. Qualification des répondants
1) Quelle est votre spécialité ?																											25
Oncologue médical	1	1	1	1	1	1	1	1	1	1	1	1	1	1	1	1	1	1	1	1	1	1	1	1	1		25	1
Oncologue radiothérapeute																											0	0
Autre : Préciser																											0	0
2) Quelle est votre structure d’exercice principal ?
CHU	1					1		1		1			1		1	1	1	1									9	0.36
CHR/CH																									1		1	0.04
CLCC : centre de lutte contre le cancer		1		1	1		1		1		1	1		1					1	1	1	1	1	1			14	0.56
Hôpital privé non lucratif hors CLCC			1																								1	0.04
Clinique privée																											0	0
Autre : Préciser																											0	0
3) Quel est le code postal de votre lieu d’exercice principal ?	75013	31100	84000	63011	67200	33075	49000	86000	35000	69004	44800	69008	69004	94805	75020	13000	80000	30900	54500	76000	34000	59000	67200	06180	94000
	n	%
Auvergne-Rhône-Alpes	4	0.16
Bretagne	1	0.04
Grand Est	3	0.12
Hauts-de-France	2	0.08
Ile-de-France	4	0.16
Normandie	1	0.04
Nouvelle-Aquitaine	2	0.08
Occitanie	3	0.12
Pays de la Loire	2	0.08
Provence-Alpes-Côte d'Azur	3	0.12
4) Depuis combien d’années prenez-vous en charge des patients atteints de CETEC R/M ?	4	3	10	7	30	10	7	5	4	10	32	19	10	10	3	20	6	3	30	13	5	8	10	19	6		25	1	10	3	32
5) Quel est le nombre de nouveaux patients atteints de CETEC R/M que vous prenez en charge personnellement sur un an ?		25	50	20	25	30	30	12	40	30	20	6	20	40	25	80	30	50	50	5	30	12	35	40	30		24	0.96	30	5	80
2. Thématique 1 :
6) Quels éléments prenez-vous en considération pour qualifier un CETEC R/M de “tumeur nécessitant une réponse rapide au traitement de 1ère ligne” (maladie dite "menaçante") ?	Compression voie respiratoire, hémorragie, dysphagie	Risque vital, risque fonctionnel, maladie symptomatique (douleurs, saignements, dyspnée), forte charge tumorale, métastases non pulmonaires (hépatiques, osseuses)	Volume-tumeur compressive/dyspnéisante-patient hyperalgique-envahissement vasculaire	Symptômes cliniques (douleur, dyspnée, dysphagie, dysphonie, amaigrissement), volume tumoral important (tumeur primitive en place ou adénopathies cervicales), risque hémorragique.	Symptômes, évolutivité, menace respiratoire et/ou vasculaire	Lésions au niveau de la filière ORL, symptômes importants (dyspnée, fausse route majeur), douleur ++	Vitesse de progression de la maladie (rapidité d'augmentation du volume tumoral) , maladie menaçante notamment sur le plan respiratoire , volume tumoral initial	Taille, localisation, symptômes	Hémorragie, dyspnée, douleur	Symptômes, risque hémorragique, poursuite évolutive	Localisation et symptômes	Evolution rapide, atteinte locorégionale, grosse masse tumorale	Rapidité d'évolution, retentissement sur les fonctions respiratoires et de déglutition	Rapidité d'évolution, symptômes, risque respiratoire et hémorragique	Atteinte fonctionnelle ou vitale sur les voies respiratoires supérieurs, proximité avec les gros vaisseaux	Dyspnée, Risque Hémorragique, évolutivité locale importante	Risque vital sur envahissement locoregional (hémorragique, compression voies aeriennes) ou sur atteinte métastatique organes vitaux symptomatique avec risque vital sans autres alternatives thérapeutiques	Symptomatique, rapidité d'évolution, rapports anatomiques (risque hémorragique, respiratoire)	La localisation anatomique, les symptômes	AEG liée à la tumeur, douleur nécessitant des paliers 3, signes cliniques à risque vital (en particulier dyspnée, saignement)	Symptômes, douleur, altération de l'état général, menace de la filière respiratoire, fistulisation cutanée	Douleur, atteinte de la filière respiratoire, atteinte des axes vasculaires, crise viscérale (hépatique), AEG rapide récente, vitesse de progression	Symptomatique et évolution rapide	Localisation anatomique, symptômes associés notamment respiratoire, aphagie, risque de saignement des vaisseaux du cou, cinétique de croissance rapide	Lien avec vaisseaux, risque d'asxphyxie
7) Pour chaque entrée, classez les éléments permettant, selon vous, de qualifier un CETEC R/M de “tumeur nécessitant une réponse rapide au traitement de 1ère ligne”, selon que vous les percevez comme « majeur » (c’est-à-dire justifiant à lui seul, s’il est présent, un besoin de réponse rapide ), « mineur » (c’est-à-dire pris en considération mais pas majeur) ou qui n’est pas à prendre en considér…
Altération rapide de l’état général sur le dernier mois																											24
+ Élément majeur				1	1			1				1	1	1		1	1	1	1			1	1				12	0.5
+ Élément mineur		1	1				1			1	1				1					1				1	1		9	0.375
+ Ce n’est pas un élément pris en considération						1			1												1						3	0.125
Difficultés à s’alimenter en rapport avec la récidive tumorale																											24
+ Élément majeur		1		1		1		1	1		1	1	1		1	1	1	1	1			1			1		15	0.625
+ Élément mineur			1		1		1			1				1						1	1		1	1			9	0.375
+ Ce n’est pas un élément pris en considération																											0	0
Difficulté respiratoire en lien avec l’évolution métastatique pulmonaire																											25
+ Élément majeur	1	1	1	1	1	1	1	1	1		1		1	1	1	1	1	1		1	1	1	1	1	1		22	0.88
+ Élément mineur										1		1							1								3	0.12
+ Ce n’est pas un élément pris en considération																											0	0
Hypercalcémie (>3 mM)																											24
+ Élément majeur		1			1	1		1				1	1	1		1	1	1	1	1		1	1		1		15	0.625
+ Élément mineur			1	1			1		1	1	1				1									1			8	0.333333
+ Ce n’est pas un élément pris en considération																					1						1	0.0416667
Hypoalbuminémie (< 30g/L)																											24
+ Élément majeur								1					1					1	1								4	0.166667
+ Élément mineur		1	1	1	1	1				1	1	1		1	1	1	1			1		1	1	1			16	0.666667
+ Ce n’est pas un élément pris en considération							1		1												1				1		4	0.166667
L’obstruction partielle des voies aériennes																											25
+ Élément majeur	1		1	1	1	1	1	1	1	1	1		1	1	1	1	1	1	1	1	1	1	1	1	1		23	0.92
+ Élément mineur		1										1															2	0.08
+ Ce n’est pas un élément pris en considération																											0	0
Métastases hépatiques non symptomatiques																											24
+ Élément majeur					1						1											1					3	0.125
+ Élément mineur		1	1	1		1		1	1	1		1	1	1	1	1	1	1	1					1	1		17	0.708333
+ Ce n’est pas un élément pris en considération							1													1	1		1				4	0.166667
Métastases osseuses non symptomatiques																											24
+ Élément majeur																											0	0
+ Élément mineur			1		1				1	1		1		1					1			1	1		1		10	0.416667
+ Ce n’est pas un élément pris en considération		1		1		1	1	1			1		1		1	1	1	1		1	1			1			14	0.583333
Perte de poids de 5 % ou plus sur le dernier mois																											25
+ Élément majeur			1	1	1				1																		4	0.16
+ Élément mineur	1					1	1			1		1	1	1	1	1	1	1		1	1	1	1	1	1		17	0.68
+ Ce n’est pas un élément pris en considération		1						1			1								1								4	0.16
Perturbations du bilan biologique (par exemple élévation de la bilirubinémie > 25 µM)																											24
+ Élément majeur					1		1			1	1	1			1		1	1	1			1		1	1		12	0.5
+ Élément mineur		1	1	1		1		1					1	1						1							8	0.333333
+ Ce n’est pas un élément pris en considération									1							1					1		1				4	0.166667
Présence de douleur mal contrôlée par des paliers 3																											25
+ Élément majeur	1	1	1	1	1	1			1		1		1	1				1	1	1	1	1	1		1		17	0.68
+ Élément mineur							1	1		1		1			1	1	1							1			8	0.32
+ Ce n’est pas un élément pris en considération																											0	0
Présence de lésions sur un axe carotidien																											25
+ Élément majeur	1	1		1	1	1	1		1		1			1	1	1	1	1	1			1	1	1	1		18	0.72
+ Élément mineur			1							1		1	1							1	1						6	0.24
+ Ce n’est pas un élément pris en considération								1																			1	0.04
Rechute local asymptomatique avec un volume tumorale faible à modérée																											24
+ Élément majeur																											0	0
+ Élément mineur				1	1				1	1	1			1				1	1			1	1	1			11	0.458333
+ Ce n’est pas un élément pris en considération		1	1			1	1	1				1	1		1	1	1			1	1				1		13	0.541667
Rechute rapidement évolutive																											25
+ Élément majeur	1	1	1	1	1	1	1	1	1	1	1	1	1	1	1	1	1	1	1		1	1	1	1	1		24	0.96
+ Élément mineur																				1							1	0.04
+ Ce n’est pas un élément pris en considération																											0	0
Saignement tumoral																											25
+ Élément majeur	1	1	1	1	1	1			1	1	1			1	1	1	1	1	1	1		1	1	1	1		20	0.8
+ Élément mineur							1	1				1	1								1						5	0.2
+ Ce n’est pas un élément pris en considération																											0	0
Symptômes non contrôlés par les soins de support en rapport avec l’évolution tumorale soit locorégional soit à distance																											25
+ Élément majeur	1	1	1	1	1	1				1	1	1	1	1	1		1	1	1	1	1		1		1		19	0.76
+ Élément mineur							1	1	1							1						1		1			6	0.24
+ Ce n’est pas un élément pris en considération																											0	0
Localisation des métastases exclusivement hépatique																											24
+ Élément majeur									1		1			1								1					4	0.166667
+ Élément mineur		1	1	1	1	1	1			1		1	1		1	1	1	1	1	1			1	1	1		18	0.75
+ Ce n’est pas un élément pris en considération								1													1						2	0.0833333
Localisation des métastases exclusivement pulmonaire																											24
+ Élément majeur																											0	0
+ Élément mineur								1	1	1	1			1					1			1	1	1	1		10	0.416667
+ Ce n’est pas un élément pris en considération		1	1	1	1	1	1					1	1		1	1	1	1		1	1						14	0.583333
Localisation des métastases exclusivement osseuses																											24
+ Élément majeur																											0	0
+ Élément mineur				1	1		1		1	1		1		1		1			1			1	1		1		12	0.5
+ Ce n’est pas un élément pris en considération		1	1			1		1			1		1		1		1	1		1	1			1			12	0.5
Présence de plus d'une lésion métastatique																											24
+ Élément majeur																											0	0
+ Élément mineur			1	1	1			1	1				1	1		1			1				1	1			11	0.458333
+ Ce n’est pas un élément pris en considération		1				1	1			1	1	1			1		1	1		1	1	1			1		13	0.541667
Présence d'un nombre total de sites métastatiques supérieur à 3/5																											24
+ Élément majeur				1		1					1		1	1		1						1					7	0.291667
+ Élément mineur		1	1		1		1	1	1	1		1			1			1	1				1	1			13	0.541667
+ Ce n’est pas un élément pris en considération																	1			1	1				1		4	0.166667
3. Thématique 2 :
8) Quels critères prenez-vous principalement en considération lorsqu’il s’agit de choisir la première ligne de traitement ?
- Critères majeurs	CPS, état général, nécessite réponse rapide	Age, performance status, comorbidités, maladie menaçante ou non	Terrain-état nutritionnel-score CPS-lésion menaçante-tumor burden important-pente évolutive rapide-toxicités traitements antérieurs(rénale surtout)-résistance aux sels de platine-désir du patient		PS; fonctions rénale, hépatique, hématologiques, cardiaque, neurologique; état nutritionnel	Dyspnée, douleur, lésion menaçante	AEG sur le dernier mois, rechute rapidement évolutive, obstruction partielle des voies aériennes, lésions sur axe carotidien	CPS, atteinte métastatique, localisation, âge, antécédents, traitements reçus	OMS et terrain du malade, critères ci-dessus, traitements antérieurs	Rapidité d'évolution. Menace hémorragique ou respiratoire ou de défaillance d'organe	Localisation tumorale, rapidité d'évolution, symptômes	Progression rapide, symptomatique	Score CPS, maladie menaçante ou non	Rapidité d'évolution, risque respiratoire hémorragique, symptômes, comorbidités, choix du patient, contre indication aux différents traitements	CPS en histologie, état général du patient avec performance status, fonction rénale et hépatique, antécédants du patient et les critères au-dessus	OUI	Séquence thérapeutique au préalable / AGE OMS/ Lésions viscérales avec risque vital à court terme; Evolution rapide/ Score CPS PDL 1	Localisation menaçante, volume tumoral, cinétique, état général	Risque respiratoire et risque de saignement	Etat général, maladie menaçante, comorbidités, CPS	CPS, maladie locorégionale versus métastatique, cinétique d'évolution	CPS, récidive locale et/ou à distance, rapidité d'évolutions, symptômes	Agressivité tumorale	Difficulté respiratoire, risque de saignement ou saignement actif, dysphagie/aphagie	CPS
- Critères mineurs	Nutrition, âge	CPS, préférences du patient, prise d'antibiotiques	faible volume tumoral- caractère asymptomatique		age (G8)	CPS, comorbidités	Rechute local asymptomatique avec un volume tumoral faible à modéré, métastases hépatiques asymptomatiques	Volonté du patient	ATCD	CPS. Caractère symptomatique.Dénutrition	Locorégional ou métastatique	Grosse masse tumorale			Hypo-albuminémie, douleurs, compréhension et volonté du patient	OUI	Tous symptômes et signes cliniques réversibles par soins de support	Score CPS, âge, comorbidité	Etat général, comorbidités	Durée d'hospitalisation, conditions de réalisation de 5FU à domicile, contraintes d'organisation	Age	Comorbidités, choix du patient, âge, OMS	État général	Tumeur évolutive et/ou symptomatique au niveau du cou	Douleurs, clinique
9) Pour chaque entrée, classez les critères permettant de choisir la 1ère ligne de traitement selon que vous les percevez comme « majeur », « mineur » ou « non pris en considération »
Âge du patient																											24
+ Critère majeur			1				1	1	1				1		1		1		1		1		1				10	0.416667
+ Critère mineur		1		1	1	1				1	1	1		1		1		1		1		1		1	1		14	0.583333
+ Ce n’est pas un critère pris en considération																											0	0
Délai depuis la dernière administration de platine																											25
+ Critère majeur	1		1	1	1		1	1	1			1		1	1	1		1	1	1	1		1	1	1		18	0.72
+ Critère mineur		1				1				1	1		1				1					1					7	0.28
+ Ce n’est pas un critère pris en considération																											0	0
Éligibilité au cisplatine																											24
+ Critère majeur			1	1	1	1		1				1	1	1	1	1		1	1	1	1		1	1	1		17	0.708333
+ Critère mineur									1	1	1						1					1					5	0.208333
+ Ce n’est pas un critère pris en considération		1					1																				2	0.0833333
Performance Status																											25
+ Critère majeur	1	1	1	1	1		1					1		1	1	1	1	1	1	1	1	1	1	1	1		19	0.76
+ Critère mineur						1		1	1	1	1		1														6	0.24
+ Ce n’est pas un critère pris en considération																											0	0
Présence de comorbidités																											24
+ Critère majeur		1	1	1	1	1	1	1	1	1	1	1	1	1	1	1	1	1	1	1	1	1	1	1	1		24	1
+ Critère mineur																											0	0
+ Ce n’est pas un critère pris en considération																											0	0
Présence de symptômes																											24
+ Critère majeur	1	1	1	1	1	1	1		1		1	1	1	1			1	1	1	1	1	1	1	1			20	0.8
+ Critère mineur								1		1					1	1											4	0.16
+ Ce n’est pas un critère pris en considération																											0	0
Score CPS																											24
+ Critère majeur	1		1	1	1		1	1	1	1	1		1	1	1	1	1		1	1	1	1	1	1	1		21	0.84
+ Critère mineur		1				1						1						1									4	0.16
+ Ce n’est pas un critère pris en considération																											0	0
Statut nutritionnel																											24
+ Critère majeur			1		1														1	1			1	1			6	0.24
+ Critère mineur	1	1		1		1	1	1	1	1	1	1	1	1	1	1	1	1			1	1			1		19	0.76
+ Ce n’est pas un critère pris en considération																											0	0
Tumeur nécessitant une réponse rapide / “maladie menaçante”																											25
+ Critère majeur	1	1	1	1	1	1	1	1	1	1	1	1	1	1	1	1	1	1	1	1	1	1	1	1	1		25	1
+ Critère mineur																											0	0
+ Ce n’est pas un critère pris en considération																											0	0
10) Un score de CPS ≥ 20 de la tumeur d’un patient donné entraîne systématiquement de la prescription d’une immunothérapie (seule ou en association à une chimiothérapie) en 1ère ligne indépendamment de la situation clinique du patient (hors contre-indication à l’immunothérapie)																											25
Pas du tout d’accord																	1										1	0.04
Plutôt pas d’accord							1													1	1						3	0.12
Neutre / Ne sait pas																											0	0
Plutôt d’accord	1		1	1		1		1			1			1		1		1	1			1		1	1		13	0.52
Tout à fait d’accord		1			1				1	1		1	1		1								1				8	0.32
11) Un score CPS compris entre 1 et 19 de la tumeur d’un patient donné entraîne systématiquement la prescription d’une immunothérapie (seule ou en association à une chimiothérapie) en 1ère ligne indépendamment de la situation clinique du patient (hors contre-indication à l’immunothérapie)																											24
Pas du tout d’accord												1					1										2	0.08
Plutôt pas d’accord				1	1	1	1			1	1							1		1	1	1		1	1		12	0.48
Neutre / Ne sait pas																											0	0
Plutôt d’accord		1	1					1	1					1	1				1				1				8	0.32
Tout à fait d’accord													1			1											2	0.08
12) Pour un patient ayant un CETEC R/M nécessitant une réponse rapide, l’association cetuximab + mono/ polychimiothérapie est une option thérapeutique à discuter systématiquement en 1ère ligne de traitement pour un score CPS entre 1 et 19																											24
Pas du tout d’accord		1											1			1			1								4	0.166667
Plutôt pas d’accord							1		1	1					1			1				1					6	0.25
Neutre / Ne sait pas						1														1							2	0.0833333
Plutôt d’accord			1	1	1			1			1	1		1			1				1		1	1	1		12	0.5
Tout à fait d’accord																											0	0
13) Pour un patient ayant un CETEC R/M nécessitant une réponse rapide, l’association cetuximab + mono/ polychimiothérapie est une option thérapeutique à discuter systématiquement en 1ère ligne de traitement y compris lorsque le score CPS ≥ 20																											24
Pas du tout d’accord		1											1			1			1								4	0.166667
Plutôt pas d’accord							1		1	1					1			1				1					6	0.25
Neutre/Ne sait pas						1														1							2	0.0833333
Plutôt d’accord			1	1	1			1			1	1		1			1				1		1	1	1		12	0.5
Tout à fait d’accord																											0	0
14) Les différentes modalités d’administrations et associations possibles de traitements avec le cetuximab (Extreme, Tpex, PCC, carboplatine + cetuximab) permettent de s'adapter aux caractéristiques de la majorité des patients (âge, éligibilité au cisplatine, éligibilité au 5FU, fragilité...)																											25
Pas du tout d’accord																											0	0
Plutôt pas d’accord																											0	0
Neutre / Ne sait pas																1											1	0.04
Plutôt d’accord	1							1	1				1	1						1	1						7	0.28
Tout à fait d’accord		1	1	1	1	1	1			1	1	1			1		1	1	1			1	1	1	1		17	0.68
15) Dans votre centre, quel pourcentage de patients atteints d’un CETEC R/M ayant un score CPS ≥ 1 est traité par immunothérapie seule en première ligne ?		40	13	5	10	50	30	5	10	10	35	20	20	90	10	66	15	20	20	10	15	10	40	10	30		24		17.5	5	90
16) Dans quelles situations privilégiez-vous la prescription d’une immunothérapie seule en 1ère ligne ?	Métastase pulmonaire asymptomatique seulement	Patient asymptomatique, maladie lentement progressive, CPS élevé, patient âgé, patient comorbide	Métastases pulmonaires asymptomatiques-patient non éligible à la chimiothérapie (problèmes hématologiques)	Rechute métastatique (sans récidive loco-régionale) CPS ≥ 20	Pas de nécessité de réponse rapide, CPS > 20	Patient peu symptomatique, comorbidités	Patients âgés et / ou comorbides avec maladie peu symptomatique et faiblement évolutive	Faible masse, rechute pulmonaire de faible volume, CPS très élevé (même si faible corrélation ORR/CPS)	CPS 20, métastase pulmonaire uniquement	Métastase asymptomatique	Patient métastatique sans symptôme	si j'ai le temps d'attendre 2 mois	CPS > 20, maladie non menaçante et peu symptomatique	Maladie peu rapidement évolutive, comorbidités, maladie symptomatique	Patient fragile avec une tumeur peu symptomatique	Métastase pulmonaire exclusive, très faible volume tumoral, patient ne pouvant recevoir de la chimiothérapie(âgé par exemple) et CPS supérieur à 20	Score CPS supérieur à 20/maladie non menacante/pas de necessité d'une réponse rapide/oligométastatique	Atteinte métastatique seule; faible volume tumoral, patient asymptomatique	Score CPS élevé (> 20), maladie métastatique plutôt que récidive loco régionale, maladie peu symptomatique, et non rapidement évolutive	CPS>20, maladie métastatique de faible volume tumoral sans risque vital à court terme	Maladie asymptomatique uniquement métastatique sans récidive locorégionale	Evolution métastatique pulmonaire asymptomatique ou récidive locale asymptomatique non menaçante	Non symptomatique	Sujet âgé, métastases à distance exclusive, tumeur non symptomatique, CPS supérieur à 20, contre-indication à la chimiothérapie, pas de besoin de réponse rapide	Métastase pulmonaire, pas de douleurs
17) L’immunothérapie seule en première ligne est à privilégier pour des personnes âgées																											24
Pas du tout d’accord																1											1	0.0416667
Plutôt pas d’accord				1				1			1		1		1			1	1	1				1			9	0.375
Neutre/Ne sait pas			1		1							1															3	0.125
Plutôt d’accord		1				1	1		1	1							1				1	1	1		1		10	0.416667
Tout à fait d’accord														1													1	0.0416667
18) L’immunothérapie seule en première ligne est à privilégier pour des patients dont la tumeur a un score CPS ≥ 20 et ne nécessite pas de réponse rapide																											25
Pas du tout d’accord																											0	0
Plutôt pas d’accord																											0	0
Neutre / Ne sait pas																											0	0
Plutôt d’accord	1						1	1		1			1	1	1	1	1	1	1								11	0.44
Tout à fait d’accord		1	1	1	1	1			1		1	1								1	1	1	1	1	1		14	0.56
4. Thématique 3 :
19) Le choix de la première ligne de traitement ne doit pas compromettre la possibilité de bénéficier d’un traitement de 2e ligne																											25
Pas du tout d’accord		1							1																		2	0.08
Plutôt pas d’accord																					1				1		2	0.08
Neutre / Ne sait pas	1																										1	0.04
Plutôt d’accord				1	1		1			1	1	1	1	1		1		1	1	1							12	0.48
Tout à fait d’accord			1			1		1							1		1					1	1	1			8	0.32
20) La prise en charge des CETEC R/M doit être définie selon la meilleure séquence thérapeutique pour un patient donné																											25
Pas du tout d’accord									1																		1	0.04
Plutôt pas d’accord		1									1									1							3	0.12
Neutre / Ne sait pas																											0	0
Plutôt d’accord	1			1	1		1						1	1	1	1	1		1						1		11	0.44
Tout à fait d’accord			1			1		1		1		1						1			1	1	1	1			10	0.4
21) En absence de contre-indication, tout patient doit au moins pouvoir bénéficier d'immunothérapie, cetuximab, de taxane et de sel de platine au cours de ses 2 premières lignes de traitement
Pas du tout d’accord																											0	0
Plutôt pas d’accord																											0	0
Neutre / Ne sait pas																											0	0
Plutôt d’accord	1											1	1	1		1		1			1						7	0.28
Tout à fait d’accord		1	1	1	1	1	1	1	1	1	1				1		1		1	1		1	1	1	1		18	0.72
22) L’immunothérapie est une option à discuter systématiquement après une progression sous cetuximab + mono/poly chimiothérapie en première ligne y compris quand le score CPS < 1
Pas du tout d’accord																											0	0
Plutôt pas d’accord																											0	0
Neutre / Ne sait pas																											0	0
Plutôt d’accord			1			1	1									1	1		1								6	0.24
Tout à fait d’accord	1	1		1	1			1	1	1	1	1	1	1	1			1		1	1	1	1	1	1		19	0.76
23) L’association cetuximab mono/poly chimiothérapie est une option à discuter systématiquement après une progression sous immunothérapie seule
Pas du tout d’accord																											0	0
Plutôt pas d’accord																											0	0
Neutre / Ne sait pas	1																										1	0.04
Plutôt d’accord																1			1								2	0.08
Tout à fait d’accord		1	1	1	1	1	1	1	1	1	1	1	1	1	1		1	1		1	1	1	1	1	1		22	0.88
24) L’association cetuximab + taxanes est une option à discuter systématiquement en 2ème ligne après une progression sous immunothérapie + chimiothérapie
Pas du tout d’accord																											0	0
Plutôt pas d’accord																											0	0
Neutre / Ne sait pas												1	1			1											3	0.12
Plutôt d’accord	1		1		1		1			1	1						1	1	1			1			1		11	0.44
Tout à fait d’accord		1		1		1		1	1					1	1					1	1		1	1			11	0.44
5. Thématique 4 :
25) Les patients traités par immunothérapie seule nécessitent une surveillance clinique rapprochée, au moins une fois par cure, afin d’identifier une potentielle progression et passer à un traitement de deuxième ligne dès que nécessaire ?
Pas du tout d’accord																											0	0
Plutôt pas d’accord																											0	0
Neutre / Ne sait pas											1										1						2	0.08
Plutôt d’accord	1							1	1							1	1										5	0.2
Tout à fait d’accord		1	1	1	1	1	1			1		1	1	1	1			1	1	1		1	1	1	1		18	0.72
26) Quelle fréquence de surveillance radiologique des patients traités par immunothérapie recommanderiez-vous, afin d’identifier une potentielle progression et passer à un traitement de deuxième ligne dès que nécessaire ?
- Toutes les … semaines pour les patient identifiés à risque de progression	6	6	8	6	6	8	8	8	16	6	8	6	9	9	6	8	8	8	6	8	6	8	6	6	8				8	6	16	7.52
- Toutes les … semaines pour les autres	9	9	12	9	12	8	12	12	16	9	8	6	9	12	12	12	12	12	9	12	9	12	8	9	12				12	6	16	10.48

## Sheet: Q6
6) Quels éléments prenez-vous en considération pour qualifier un CETEC R/M de “tumeur nécessitant une réponse rapide au traitement de 1ère ligne” (maladie dite "menaçante") ?
		n	%
	Symptômes	13	0.52
	Evolutivité / rapidité d'évolution	11	0.44
	Atteinte ou menace respiratoire	10	0.4
	Douleur	6	0.24
	Charge / masse tumorale	6	0.24
	Risque hémorragique	6	0.24
	Dyspnée	5	0.2
	Hémorragie / Saignements	4	0.16
	localisation	4	0.16
	Altération de l'état général	3	0.12
	Lien avec les vaisseaux	3	0.12
	Risque vital	3	0.12
	Atteinte ou menace vacsulaire	2	0.08
	Dysphagie	2	0.08
	Aphagie	1	0.04
	Atteinte locorégionale	1	0.04
	Crise viscérale (hépatique)	1	0.04
	Fistulisation cutanée	1	0.04
	Métastases non pulmonaires (hépatiques, osseuses)	1	0.04
	Risque d'asphyxie	1	0.04
	Risque fonctionnel	1	0.04
	Fausse route majeure	1	0.04

## Sheet: Q8
8) Quels critères prenez-vous principalement en considération lorsqu’il s’agit de choisir la première ligne de traitement ?
Critères majeurs	n	%
Evolutivité / rapidité d'évolution	10	0.4
CPS	10	0.4
Etat général	5	0.2
Age	4	0.16
Lésions	4	0.16
Risque Hémorragie / Saignements	4	0.16
Séquence thérapeutique	4	0.16
Symptômes	4	0.16
Comorbidité	3	0.12
Métastase	3	0.12
Difficulté respiratoire	3	0.12
Fonction rénale et hépatique	3	0.12
Localisation	3	0.12
Maladie menaçante	3	0.12
Antécédents	2	0.08
Choix du patient	2	0.08
Etat nutrionel	2	0.08
Performance status	2	0.08
Volume tumoral	2	0.08
Agressivité tumoral	1	0.04
Douleur	1	0.04
Dysphagie/aphagie	1	0.04
Obstruction partielle des voies aeriennes	1	0.04
OMS	1	0.04
Contre indication	1	0.04
Résistance aux sels de platine	1	0.04
Critères mineurs	n	%
Age	6	0.24
Comorbidité	4	0.16
Choix du patient	4	0.16
CPS	4	0.16
Douleur	2	0.08
Etat général	2	0.08
Nutrition	2	0.08
Métastases	2	0.08
OMS	2	0.08
Volume tumoral	2	0.08

## Sheet: Q16
16) Dans quelles situations privilégiez-vous la prescription d’une immunothérapie seule en 1ère ligne ?
sujet âgé				x
très faible volume tumorale										x
tumeur non symptomatique								x
		n	%
	Métastatique asymptomatique	14	0.56
	CPS >=20	11	0.44
	Evolutivité / rapidité d'évolution	7	0.28
	Maladie non-menaçante	5	0.2
	Présence de métastases	5	0.2
	Faible masse/volume tumoral	5	0.2
	Maladie asymptomatique	5	0.2
	Présence de comorbidités	4	0.16
	Patient âgé	3	0.12
	Patient asymptomatique	3	0.12
	Contre-indication à la chimiothérapie	3	0.12
	Temps d'attente	1	0.04
